# Supplementary material for: Use of Musical Intervention in the Pediatric Intensive Care Unit of a Developing Country: A Pilot Pre–Post Study
Source: Children (Basel). 2022 Mar 24;9(4):455. doi: 10.3390/children9040455 (PMC9032317; doi:10.3390/children9040455)
Supplement: Supplementary file 1 [file children-09-00455-s001.zip]

Archive with 1 entries (1 files):
- children-1559541-supplementary.pdf
